# Supplementary material for: Integrated Approach for Synthetic Cathinone Drug Prioritization and Risk Assessment: In Silico Approach and Sub-Chronic Studies in Daphnia magna and Tetrahymena thermophila
Source: Molecules. 2023 Mar 23;28(7):2899. doi: 10.3390/molecules28072899 (PMC10096003; doi:10.3390/molecules28072899)
Supplement: Supplementary file 1 [file molecules-28-02899-s001.zip]

Archive with 1 entries (1 files):
- molecules-2281761-supplementary.pdf
